# Supplementary material for: Four new species of Phrynidius Lacordaire (Coleoptera, Cerambycidae, Lamiinae) from Mexico with an identification key for the genus
Source: Zookeys. 2020 Dec 3;1000:45–57. doi: 10.3897/zookeys.1000.56757 (PMC7728726; doi:10.3897/zookeys.1000.56757)
Supplement: XML Treatment for Phrynidius cristinae [file zookeys.1000.56757-treatment1.xml]

<!DOCTYPE tp:taxon-treatment
  PUBLIC "-//TaxonX//DTD Taxonomic Treatment Publishing DTD v0 20100105//EN" "tax-treatment-NSO.dtd">
<tp:taxon-treatment xmlns:tp="http://www.plazi.org/taxpub"><tp:treatment-meta><kwd-group><label>Taxon classification</label><kwd><named-content xmlns:xlink="http://www.w3.org/1999/xlink" content-type="kingdom">Animalia</named-content></kwd><kwd><named-content xmlns:xlink="http://www.w3.org/1999/xlink" content-type="order">Coleoptera</named-content></kwd><kwd><named-content xmlns:xlink="http://www.w3.org/1999/xlink" content-type="family">Cerambycidae</named-content></kwd></kwd-group><mixed-citation publication-type="journal"><person-group><name><surname>Gutiérrez</surname><given-names>Nayeli</given-names></name><name><surname>Toledo-Hernández</surname><given-names>Víctor H.</given-names></name><name><surname>Noguera</surname><given-names>Felipe A.</given-names></name></person-group><article-title>Four new species of <italic><tp:taxon-name><tp:taxon-name-part taxon-name-part-type="genus" reg="Phrynidius">Phrynidius</tp:taxon-name-part></tp:taxon-name></italic> Lacordaire (<tp:taxon-name><tp:taxon-name-part taxon-name-part-type="order">Coleoptera</tp:taxon-name-part></tp:taxon-name>, <tp:taxon-name><tp:taxon-name-part taxon-name-part-type="family">Cerambycidae</tp:taxon-name-part></tp:taxon-name>, <tp:taxon-name><tp:taxon-name-part taxon-name-part-type="subfamily">Lamiinae</tp:taxon-name-part></tp:taxon-name>) from Mexico with an identification key for the genus</article-title><source>Zookeys</source><day>03</day><month>12</month><year>2020</year><volume>1000</volume><fpage>45</fpage><lpage>57</lpage><pub-id pub-id-type="doi">10.3897/zookeys.1000.56757</pub-id></mixed-citation></tp:treatment-meta><tp:nomenclature><tp:taxon-name><object-id xmlns:xlink="http://www.w3.org/1999/xlink" content-type="arpha" xlink:type="simple">930B0EDA-4CF6-52EC-B74B-5D9089722F65</object-id>
              <tp:taxon-name-part taxon-name-part-type="genus" reg="Phrynidius">Phrynidius</tp:taxon-name-part>
              <tp:taxon-name-part taxon-name-part-type="species" reg="cristinae">cristinae</tp:taxon-name-part>
              <object-id xmlns:xlink="http://www.w3.org/1999/xlink" content-type="zoobank" xlink:type="simple">http://zoobank.org/236D5F2F-5BD0-4E76-BABA-74ABDE330738</object-id>
            </tp:taxon-name><tp:taxon-status xmlns:xlink="http://www.w3.org/1999/xlink" xlink:type="simple">sp. nov.</tp:taxon-status><xref ref-type="fig" rid="F1">Fig. 1A–C</xref></tp:nomenclature><tp:treatment-sec sec-type="type material" id="SECID0EVNAC"><title>Type material.</title><p>Holotype female: Mexico, Chiapas, Reserva El Triunfo, 12-Julio-1993, C. Mayorga. Approximate coordinates: <named-content xmlns:xlink="http://www.w3.org/1999/xlink" content-type="dwc:verbatimCoordinates" xlink:type="simple"><named-content content-type="geo-json" specific-use="{&#34;type&#34;:&#34;Point&#34;,&#34;coordinates&#34;:[-92.800000,15.650000]}" id="NCID0E5NAC" xlink:type="simple">15°39'N, 92°48'W</named-content></named-content>. COL.TIP-03711.</p></tp:treatment-sec><tp:treatment-sec sec-type="diagnosis" id="SECID0EDOAC"><title>Diagnosis.</title><p>This species is morphologically similar to <italic><tp:taxon-name><tp:taxon-name-part taxon-name-part-type="genus" reg="Phrynidius">P.</tp:taxon-name-part> <tp:taxon-name-part taxon-name-part-type="species" reg="armatus">armatus</tp:taxon-name-part></tp:taxon-name></italic> (Fig. <xref ref-type="fig" rid="F1">1D–F</xref>), but it is distinguished from it by the disposition of the elytral tubercles. In <italic><tp:taxon-name><tp:taxon-name-part taxon-name-part-type="genus" reg="Phrynidius">P.</tp:taxon-name-part> <tp:taxon-name-part taxon-name-part-type="species" reg="armatus">armatus</tp:taxon-name-part></tp:taxon-name></italic>, these are arranged in two longitudinal rows on the disc, one near the suture and the other near the elytral slope. In <italic><tp:taxon-name><tp:taxon-name-part taxon-name-part-type="genus" reg="Phrynidius">P.</tp:taxon-name-part> <tp:taxon-name-part taxon-name-part-type="species" reg="cristinae">cristinae</tp:taxon-name-part></tp:taxon-name></italic> sp. nov., the tubercles are arranged as follows: on the basal half near the suture, three moderately prominent tubercles are arranged forming a triangle; on the apical half, there are five moderately prominent tubercles, with four of them forming a square.</p><fig id="F1" position="float" orientation="portrait"><object-id xmlns:xlink="http://www.w3.org/1999/xlink" content-type="doi" xlink:type="simple">10.3897/zookeys.1000.56757.figure1</object-id><object-id xmlns:xlink="http://www.w3.org/1999/xlink" content-type="arpha" xlink:type="simple">19708537-DD4B-5147-A433-36F463307C1B</object-id><label>Figure 1.</label><caption><p>Dorsal, ventral and lateral view of three species of <italic><tp:taxon-name><tp:taxon-name-part taxon-name-part-type="genus" reg="Phrynidius">Phrynidius</tp:taxon-name-part></tp:taxon-name></italic><bold>A–C</bold><italic><tp:taxon-name><tp:taxon-name-part taxon-name-part-type="genus" reg="Phrynidius">Phrynidius</tp:taxon-name-part> <tp:taxon-name-part taxon-name-part-type="species" reg="cristinae">cristinae</tp:taxon-name-part></tp:taxon-name></italic> sp. nov., holotype female <bold>D–F</bold><italic><tp:taxon-name><tp:taxon-name-part taxon-name-part-type="genus" reg="Phrynidius">Phrynidius</tp:taxon-name-part> <tp:taxon-name-part taxon-name-part-type="species" reg="armatus">armatus</tp:taxon-name-part></tp:taxon-name></italic> Linsley, allotype female <bold>G–I</bold><italic><tp:taxon-name><tp:taxon-name-part taxon-name-part-type="genus" reg="Phrynidius">Phrynidius</tp:taxon-name-part> <tp:taxon-name-part taxon-name-part-type="species" reg="diminutus">diminutus</tp:taxon-name-part></tp:taxon-name></italic> sp. nov., holotype female. Scale bars: 2 mm (<bold>A–C, G–I</bold>), 1 mm (<bold>D–F</bold>).</p></caption><graphic xmlns:xlink="http://www.w3.org/1999/xlink" xlink:href="zookeys-1000-045-g001.jpg" position="float" orientation="portrait" xlink:type="simple" id="oo_482925.jpg"><uri content-type="original_file" xlink:type="simple">https://binary.pensoft.net/fig/482925</uri></graphic></fig></tp:treatment-sec><tp:treatment-sec sec-type="description" id="SECID0EOBAE"><title>Description.</title><p><bold><italic>Female holotype</italic>.</bold> Length: 11.7 mm; width: 5.4 mm. Form moderately robust. Integument mostly dark brown, with labrum and apex of mandibles black; pubescence squamose, light brown, shining when exposed to light, dense, recumbent, minute, uniformly with small, curved and decumbent scale-shaped setae interspersed. <italic>Head</italic> with frons wider than long, slightly convex transversely, basal margin slightly angled medially, with suture extending from basal margin to back of the head; punctures coarse, deep, separated by spaces larger than their diameter; antennal tubercles short, vertical, contiguous basally, separated distally, upper margin glabrous, smooth, slightly projected interiorly; vertex slightly longitudinally depressed centrally, with punctures closer than those on frons; eye lobes widely separated on posterior margin, connected by two rows of ommatidia; lower eye lobes oval, wider than upper ones; genae convex, 1.8 times longer than length of lower eye lobes; postclypeus very narrow, longitudinally convex, clothed with thin, short setae and scarce long setae interspersed; anteclypeus narrow, glabrous, smooth and transversely convex; labrum with apical margin fringed with dense golden setae; antennae 0.88 times length of body, with dense pubescence and erect setae interspersed to almost the apex of fourth antennomere, remaining antennomeres with very fine pubescence that does not obscure integument, and some short and erect setae interspersed, scape slightly expanded to apex and slightly arched, antennomeres cylindrical, last antennomere slightly acuminate; antennal formula (ratio) based on length of the third antennomere: I = 1.00; II = 0.14; IV = 0.73; V = 0.41; VI = 0.38; VII = 0.32; VIII = 0.29; IX = 0.29; X = 0.26; XI = 0.35. <italic>Thorax</italic> Pronotum 1.06 times wider than long; subcylindrical, with apex slightly narrower than base; anterior margin oblique toward sides; posterior margin straight; sides slightly curved; disc convex, with five small, low tubercles placed on vertex of imaginary pentagon in the middle, another small, low tubercle on center of pentagon, and small protrusions placed around disc, giving integument rough appearance; punctures small, deep, separated by distance larger than their diameter. <italic>Prosternum</italic> length: 1.42 mm; width: 0.34 mm; short, 0.54 times width of procoxae, declivous; procoxal process arched, 0.5 times width of procoxae, apically widened with posterior margin straight, with deep punctures, contiguous to confluent, giving integument rough appearance on posterior half; mesosternum very short, strongly depressed; mesocoxal process 0.5 times width of mesocoxa, slightly widened apically, posterior margin notched centrally, with deep punctures, contiguous to confluent, giving integument rough appearance on posterior half; metasternum short, length equal to 0.6 times width of metacoxa, base strongly emarginate centrally, forming deep circular depression in conjunction with apex of first abdominal segment, and with small, deep depression on each side near internal angle of metacoxa. <italic>Scutellum</italic> small, triangular, with rounded apex, projecting up and clothed with pubescence. <italic>Elytra</italic> humeral width: 2.57 mm; elytral length: 6.11 mm; 1.3 times longer than wide; oval-shaped, with narrowest area posteriorly; strongly convex; sides deflexed, oblique, forming angle of 130° with horizontal line of abdomen; basal margin straight; apex rounded; with obtuse, slightly to moderately prominent, widely dispersed tubercles; on basal half, three tubercles moderately prominent near suture, forming triangle; on apical half, five moderately prominent tubercles, four forming square; punctures small, moderately deep, separated by distance larger than their diameter, evenly distributed (except on tubercles); pubescence dense, obscuring integument. <italic>Legs</italic> with femora moderately widened on apical half, with internal margin straight; tibiae straight with apex slightly widened; pubescence squamose, dense, with scale-shaped setae uniformly interspersed; tibiae with apex clothed with pale, thin, recumbent setae, and margin with golden, short setae; pro- and mesotibiae with sinus on hind third; tarsi with pale, thin setae dorsally, not obscuring integument, and ventral pads with pale-yellow setae. <italic>Abdomen</italic> with segments longitudinally convex; first segment 1.15 times longer than second, third and fourth segments of same length, each one 0.5 times length of first segment, last segment twice as long as first segment, strongly depressed on hind third and with apex rounded; pubescence dense, obscuring integument.</p></tp:treatment-sec><tp:treatment-sec sec-type="etymology" id="SECID0EHCAE"><title>Etymology.</title><p>This species is dedicated to Cristina Mayorga, who collected the holotype, in recognition of her long career in entomology in Mexico.</p></tp:treatment-sec></tp:taxon-treatment>
