# Supplementary material for: Four new species of Phrynidius Lacordaire (Coleoptera, Cerambycidae, Lamiinae) from Mexico with an identification key for the genus
Source: Zookeys. 2020 Dec 3;1000:45–57. doi: 10.3897/zookeys.1000.56757 (PMC7728726; doi:10.3897/zookeys.1000.56757)
Supplement: XML Treatment for Phrynidius diminutus [file zookeys.1000.56757-treatment2.xml]

<!DOCTYPE tp:taxon-treatment
  PUBLIC "-//TaxonX//DTD Taxonomic Treatment Publishing DTD v0 20100105//EN" "tax-treatment-NSO.dtd">
<tp:taxon-treatment xmlns:tp="http://www.plazi.org/taxpub"><tp:treatment-meta><kwd-group><label>Taxon classification</label><kwd><named-content xmlns:xlink="http://www.w3.org/1999/xlink" content-type="kingdom">Animalia</named-content></kwd><kwd><named-content xmlns:xlink="http://www.w3.org/1999/xlink" content-type="order">Coleoptera</named-content></kwd><kwd><named-content xmlns:xlink="http://www.w3.org/1999/xlink" content-type="family">Cerambycidae</named-content></kwd></kwd-group><mixed-citation publication-type="journal"><person-group><name><surname>Gutiérrez</surname><given-names>Nayeli</given-names></name><name><surname>Toledo-Hernández</surname><given-names>Víctor H.</given-names></name><name><surname>Noguera</surname><given-names>Felipe A.</given-names></name></person-group><article-title>Four new species of <italic><tp:taxon-name><tp:taxon-name-part taxon-name-part-type="genus" reg="Phrynidius">Phrynidius</tp:taxon-name-part></tp:taxon-name></italic> Lacordaire (<tp:taxon-name><tp:taxon-name-part taxon-name-part-type="order">Coleoptera</tp:taxon-name-part></tp:taxon-name>, <tp:taxon-name><tp:taxon-name-part taxon-name-part-type="family">Cerambycidae</tp:taxon-name-part></tp:taxon-name>, <tp:taxon-name><tp:taxon-name-part taxon-name-part-type="subfamily">Lamiinae</tp:taxon-name-part></tp:taxon-name>) from Mexico with an identification key for the genus</article-title><source>Zookeys</source><day>03</day><month>12</month><year>2020</year><volume>1000</volume><fpage>45</fpage><lpage>57</lpage><pub-id pub-id-type="doi">10.3897/zookeys.1000.56757</pub-id></mixed-citation></tp:treatment-meta><tp:nomenclature><tp:taxon-name><object-id xmlns:xlink="http://www.w3.org/1999/xlink" content-type="arpha" xlink:type="simple">13C2B998-F625-5F9B-80CF-F666144AEBC2</object-id>
              <tp:taxon-name-part taxon-name-part-type="genus" reg="Phrynidius">Phrynidius</tp:taxon-name-part>
              <tp:taxon-name-part taxon-name-part-type="species" reg="diminutus">diminutus</tp:taxon-name-part>
              <object-id xmlns:xlink="http://www.w3.org/1999/xlink" content-type="zoobank" xlink:type="simple">http://zoobank.org/580C67B0-0589-47D3-AC9D-1FFC70EB57D3</object-id>
            </tp:taxon-name><tp:taxon-status xmlns:xlink="http://www.w3.org/1999/xlink" xlink:type="simple">sp. nov.</tp:taxon-status><xref ref-type="fig" rid="F1">Fig. 1G–I</xref></tp:nomenclature><tp:treatment-sec sec-type="type material" id="SECID0EYDAE"><title>Type material.</title><p>Holotype female: Mexico, Chiapas, Municipio San Cristobal, Reserva Huitepec, 6-III-94, R. Jones, 4.2 HR <italic><tp:taxon-name><tp:taxon-name-part taxon-name-part-type="genus" reg="Quercus">Q.</tp:taxon-name-part> <tp:taxon-name-part taxon-name-part-type="species" reg="rugosa">rugosa</tp:taxon-name-part></tp:taxon-name></italic>. Approximate coordinates: <named-content xmlns:xlink="http://www.w3.org/1999/xlink" content-type="dwc:verbatimCoordinates" xlink:type="simple"><named-content content-type="geo-json" specific-use="{&#34;type&#34;:&#34;Point&#34;,&#34;coordinates&#34;:[-92.666667,16.750000]}" id="NCID0EMEAE" xlink:type="simple">16°45'N, 92°40'W</named-content></named-content>. COL.TIP-03712.</p></tp:treatment-sec><tp:treatment-sec sec-type="diagnosis" id="SECID0EREAE"><title>Diagnosis.</title><p>This species is distinguished from the other species of <italic><tp:taxon-name><tp:taxon-name-part taxon-name-part-type="genus" reg="Phrynidius">Phrynidius</tp:taxon-name-part></tp:taxon-name></italic> by the absence of prominent elytral tubercles. The few tubercles present on the elytra are barely distinguishable in dorsal view, and are most distinct in lateral view, in which they are seen as blunt bumps. The other species of <italic><tp:taxon-name><tp:taxon-name-part taxon-name-part-type="genus" reg="Phrynidius">Phrynidius</tp:taxon-name-part></tp:taxon-name></italic> present easily distinguishable tubercles in lateral and dorsal view, either blunt or pointed.</p></tp:treatment-sec><tp:treatment-sec sec-type="description" id="SECID0EFFAE"><title>Description.</title><p><bold><italic>Female holotype</italic>.</bold> Length: 4.5 mm; width: 2.25 mm. Form small. Integument mostly dark brown, with antennae and legs brown, labrum, palpi, and tarsi light brown, margins of pronotum, elytra and coxal cavities fuscous, and apex of mandibles black; pubescence comprising small, arched, recumbent scale-shaped setae, interspersed uniformly, denser on legs. <italic>Head</italic> with frons longer than wide, slightly transversely convex, with median suture extending from half frons to vertex; punctures coarse, deep, almost contiguous; antennal tubercles short, vertical, contiguous basally, slightly separated distally, with fuscous upper margin, glabrous and smooth; eye lobes almost connected, separated slightly by a glabrous strip; lower eye lobes oval, wider than upper ones; genae slightly transversely convex, 1.5 times longer than lower eye lobes; anteclypeus narrow, glabrous, transversely convex; postclypeus narrow, longitudinally convex, with thin, short, yellow setae toward sides and scarce long setae interspersed; labrum strongly longitudinally convex, with apical margin fringed with dense golden setae; antennae 0.7 times body length, with dense, erect curved setae partially obscuring integument to almost middle of fourth antennomere, remaining antennomeres with fine semierect golden setae that does not obscure integument, scape slightly curved, antennomeres cylindrical; antennal formula (ratio) based on length of the third antennomere: I = 1.13; II = 0.17; IV = 0.52; V = 0.43; VI = 0.34; VII = 0.34; VIII = 0.34; IX = 0.26; X = 0.26; XI = 0.28. <italic>Thorax</italic> Pronotum 1.2 times longer than wide; subcylindrical; sides slightly curved, tapering apically; anterior margin strongly oblique toward sides; posterior margin straight; disc very transversely convex, with four small protrusions each placed on vertex of imaginary diamond centrally; punctures coarse, deep, contiguous, giving integument rough appearance. <italic>Prosternum</italic> length: 0.63 mm; width: 0.13 mm; short, slightly longer than width of procoxal process; procoxal process arched, 0.37 times width of procoxae, apically widened, with posterior margin straight; mesosternum very short, strongly depressed; mesocoxal process 0.37 times width of mesocoxae, slightly arched and widened apically, with posterior margin straight; metasternum short, length equal to half the width of mesocoxae. <italic>Scutellum</italic> triangular, slightly convex at apex. <italic>Elytra</italic> humeral width: 1.36 mm; elytral length: 2.73 mm; 1.2 times longer than wide, oval-shaped, with narrowest area posteriorly; strongly convex; sides deflexed, oblique, forming angle of 130° with horizontal line of abdomen; basal margin straight, slightly oblique toward suture; lateral margin bisinuate; apex rounded; with scattered, small, wide, blunt tubercles widely separated from each other, those located near base and sides smaller and gradually becoming larger toward suture and apex; with largest tubercles on base of apical third near suture; punctures coarse, contiguous, giving to the integument areolate appearance. <italic>Legs</italic> with femora moderately widened at apical half, with internal margin straight; tibiae with apical margin rounded, margined with golden erect setae and apical area only with erect golden setae; pro- and mesotibiae with sinus on hind third; tarsi almost glabrous dorsally and ventral pads with pale-yellowish setae. <italic>Abdomen</italic> with segments 2–4 longitudinally convex; first segment 1.2 times longer than second, third and fourth segments of same length and each one 0.5 times length of second segment, last segment twice as long as second segment, depressed laterally and apically, with rounded apex; with scale-shaped and straight setae interspersed uniformly, moderately dense, not obscuring integument.</p></tp:treatment-sec><tp:treatment-sec sec-type="etymology" id="SECID0E5FAE"><title>Etymology.</title><p>The name of the species refers to its small size (4.5 mm).</p></tp:treatment-sec><tp:treatment-sec><!--Section generated to contain objects referenced in tp:taxon-treatment.--><fig id="F1" position="float" orientation="portrait"><object-id xmlns:xlink="http://www.w3.org/1999/xlink" content-type="doi" xlink:type="simple">10.3897/zookeys.1000.56757.figure1</object-id><object-id xmlns:xlink="http://www.w3.org/1999/xlink" content-type="arpha" xlink:type="simple">19708537-DD4B-5147-A433-36F463307C1B</object-id><label>Figure 1.</label><caption><p>Dorsal, ventral and lateral view of three species of <italic><tp:taxon-name><tp:taxon-name-part taxon-name-part-type="genus" reg="Phrynidius">Phrynidius</tp:taxon-name-part></tp:taxon-name></italic><bold>A–C</bold><italic><tp:taxon-name><tp:taxon-name-part taxon-name-part-type="genus" reg="Phrynidius">Phrynidius</tp:taxon-name-part> <tp:taxon-name-part taxon-name-part-type="species" reg="cristinae">cristinae</tp:taxon-name-part></tp:taxon-name></italic> sp. nov., holotype female <bold>D–F</bold><italic><tp:taxon-name><tp:taxon-name-part taxon-name-part-type="genus" reg="Phrynidius">Phrynidius</tp:taxon-name-part> <tp:taxon-name-part taxon-name-part-type="species" reg="armatus">armatus</tp:taxon-name-part></tp:taxon-name></italic> Linsley, allotype female <bold>G–I</bold><italic><tp:taxon-name><tp:taxon-name-part taxon-name-part-type="genus" reg="Phrynidius">Phrynidius</tp:taxon-name-part> <tp:taxon-name-part taxon-name-part-type="species" reg="diminutus">diminutus</tp:taxon-name-part></tp:taxon-name></italic> sp. nov., holotype female. Scale bars: 2 mm (<bold>A–C, G–I</bold>), 1 mm (<bold>D–F</bold>).</p></caption><graphic xmlns:xlink="http://www.w3.org/1999/xlink" xlink:href="zookeys-1000-045-g001.jpg" position="float" orientation="portrait" xlink:type="simple" id="oo_482925.jpg"><uri content-type="original_file" xlink:type="simple">https://binary.pensoft.net/fig/482925</uri></graphic></fig></tp:treatment-sec></tp:taxon-treatment>
