# Supplementary material for: Four new species of Phrynidius Lacordaire (Coleoptera, Cerambycidae, Lamiinae) from Mexico with an identification key for the genus
Source: Zookeys. 2020 Dec 3;1000:45–57. doi: 10.3897/zookeys.1000.56757 (PMC7728726; doi:10.3897/zookeys.1000.56757)
Supplement: XML Treatment for Phrynidius jonesi [file zookeys.1000.56757-treatment3.xml]

<!DOCTYPE tp:taxon-treatment
  PUBLIC "-//TaxonX//DTD Taxonomic Treatment Publishing DTD v0 20100105//EN" "tax-treatment-NSO.dtd">
<tp:taxon-treatment xmlns:tp="http://www.plazi.org/taxpub"><tp:treatment-meta><kwd-group><label>Taxon classification</label><kwd><named-content xmlns:xlink="http://www.w3.org/1999/xlink" content-type="kingdom">Animalia</named-content></kwd><kwd><named-content xmlns:xlink="http://www.w3.org/1999/xlink" content-type="order">Coleoptera</named-content></kwd><kwd><named-content xmlns:xlink="http://www.w3.org/1999/xlink" content-type="family">Cerambycidae</named-content></kwd></kwd-group><mixed-citation publication-type="journal"><person-group><name><surname>Gutiérrez</surname><given-names>Nayeli</given-names></name><name><surname>Toledo-Hernández</surname><given-names>Víctor H.</given-names></name><name><surname>Noguera</surname><given-names>Felipe A.</given-names></name></person-group><article-title>Four new species of <italic><tp:taxon-name><tp:taxon-name-part taxon-name-part-type="genus" reg="Phrynidius">Phrynidius</tp:taxon-name-part></tp:taxon-name></italic> Lacordaire (<tp:taxon-name><tp:taxon-name-part taxon-name-part-type="order">Coleoptera</tp:taxon-name-part></tp:taxon-name>, <tp:taxon-name><tp:taxon-name-part taxon-name-part-type="family">Cerambycidae</tp:taxon-name-part></tp:taxon-name>, <tp:taxon-name><tp:taxon-name-part taxon-name-part-type="subfamily">Lamiinae</tp:taxon-name-part></tp:taxon-name>) from Mexico with an identification key for the genus</article-title><source>Zookeys</source><day>03</day><month>12</month><year>2020</year><volume>1000</volume><fpage>45</fpage><lpage>57</lpage><pub-id pub-id-type="doi">10.3897/zookeys.1000.56757</pub-id></mixed-citation></tp:treatment-meta><tp:nomenclature><tp:taxon-name><object-id xmlns:xlink="http://www.w3.org/1999/xlink" content-type="arpha" xlink:type="simple">EFAB60A2-2A67-524E-AD4F-C53458BB9918</object-id>
              <tp:taxon-name-part taxon-name-part-type="genus" reg="Phrynidius">Phrynidius</tp:taxon-name-part>
              <tp:taxon-name-part taxon-name-part-type="species" reg="jonesi">jonesi</tp:taxon-name-part>
              <object-id xmlns:xlink="http://www.w3.org/1999/xlink" content-type="zoobank" xlink:type="simple">http://zoobank.org/2F07BB1E-A9A2-4CB7-8F09-E5489F0EE6B8</object-id>
            </tp:taxon-name><tp:taxon-status xmlns:xlink="http://www.w3.org/1999/xlink" xlink:type="simple">sp. nov.</tp:taxon-status><xref ref-type="fig" rid="F2">Fig. 2A–C</xref></tp:nomenclature><tp:treatment-sec sec-type="type material" id="SECID0EPHAE"><title>Type material.</title><p>Holotype male: Mexico, Chiapas, Municipio Trinitaria, Cinco Lagos, Lagos de Montebello, 11-IX-1994, R. Jones. Approximate coordinates: <named-content xmlns:xlink="http://www.w3.org/1999/xlink" content-type="dwc:verbatimCoordinates" xlink:type="simple"><named-content content-type="geo-json" specific-use="{&#34;type&#34;:&#34;Point&#34;,&#34;coordinates&#34;:[-91.666667,16.100000]}" id="NCID0EYHAE" xlink:type="simple">16°6'N, 91°40'W</named-content></named-content>. COL.TIP-03713.</p></tp:treatment-sec><tp:treatment-sec sec-type="diagnosis" id="SECID0E4HAE"><title>Diagnosis.</title><p>This species is distinguished from other species of the genus by the prominent elytral tubercles, with blunt, glabrous and black apex. The other species of <italic><tp:taxon-name><tp:taxon-name-part taxon-name-part-type="genus" reg="Phrynidius">Phrynidius</tp:taxon-name-part></tp:taxon-name></italic> with prominent tubercles have them clothed with pubescence.</p></tp:treatment-sec><tp:treatment-sec sec-type="description" id="SECID0EKIAE"><title>Description.</title><p><bold><italic>Male holotype</italic>.</bold> Length: 11.7 mm; width: 5.4 mm. Form moderately robust. Integument mostly dark brown to fuscous, with labrum, upper margin of antennal tubercles, scutellum, apex of elytral tubercles and first four tarsal segments black; pubescence squamose, light brown, shining when exposed to light, appressed, minute, uniformly interspersed with small, curved and almost decumbent scale-shaped setae. <italic>Head</italic> clothed with pubescence obscuring integument and setae interspersed; frons longer than wide, slightly transversely convex, with median suture extending to vertex; punctures coarse, deep, separated by twice their diameter; antennal tubercles low, vertical, contiguous at base, slightly separated distally, with upper margin glabrous, smooth and slightly projected interiorly; vertex slightly longitudinally depressed centrally, with punctures as on frons; eye lobes connected by glabrous strip; upper eye lobes tear-shaped, with widest part toward vertex, dorsally separated by 5 times its width; lower eye lobes oval, wider than upper ones; genae convex, two times longer than length of lower eye lobes; postclypeus narrow, convex longitudinally, with thin, short setae toward sides and scarce long setae interspersed; anteclypeus narrow, glabrous, transversely convex; labrum with apical margin fringed with dense golden setae; antennae 1.15 times longer than body, with dense pubescence and erect setae interspersed to almost apex of fourth antennomere, remaining antennomeres with very fine pubescence that does not obscure integument and some short and erect setae interspersed, scape slightly expanded toward apex and slightly curved, antennomeres cylindrical, last antennomere slightly acuminate; antennal formula (ratio) based on length of the third antennomere: I = 0.89; II = 0.10; IV = 0.78; V = 0.30; VI = 0.28; VII = 0.28; VIII = 0.26; IX = 0.26; X = 0.26; XI = 0.28. <italic>Thorax</italic> Pronotum 1.04 times longer than wide; subcylindrical, slightly tapering apically; anterior margin oblique toward sides; posterior margin straight; almost parallel-sided, with irregular margins; disc very convex, with prominent, subconical tubercle with apex directed backward, slightly ahead of midline; punctures coarse, deep, contiguous-confluent, giving integument rough appearance; dense pubescence obscuring integument. <italic>Prosternum</italic> length: 1.94 mm; width: 0.52 mm; short, equal length as width of procoxal process, apically oblique; procoxal process arched, 0.5 times width of procoxae, apically widened, with posterior margin straight; mesosternum very short, strongly depressed; mesocoxal process 0.4 times width of mesocoxae, slightly widened apically, with posterior margin straight; metasternum short, slightly shorter than width of mesocoxae, with narrow, curved transverse depression in hind third, extending on both sides from almost half to metepisternum. <italic>Scutellum</italic> triangular, slightly convex at apex, polished. <italic>Elytra</italic> humeral width: 2.94 mm; elytral length: 7.35 mm; 1.3 times longer than wide, oval-shaped, with narrowest area posteriorly; strongly convex; sides deflexed, oblique, forming angle of 130° with horizontal line of abdomen; basal margin straight, slightly oblique toward suture; apex rounded; with blunt tubercles ordered subserially from near base to almost apex, widely separated from each other, all tubercles with glabrous apex, those located near base and sides small and gradually becoming larger toward suture and apex, with largest tubercles on base of hind third near suture; punctures coarse, contiguous, moderately deep and evenly distributed (except on tubercles), giving integument areolate appearance; pubescence dense, obscuring integument. <italic>Legs</italic> with very dense pubescence, obscuring most of integument and scale-shaped setae uniformly interspersed; tibiae with apex glabrous, margined with golden, rigid and short setae; tarsi with pale and thin setae dorsally, not obscuring integument; ventral pads with pale-yellow setae. <italic>Abdomen</italic> with segments transversely convex; first segment 1.4 times longer than second, third and fourth segments of same length and each one 0.5 times length of second segment, last segment twice as long as second segment, with rounded apex; pubescence dense, obscuring integument and scale-shaped setae uniformly interspersed.</p></tp:treatment-sec><tp:treatment-sec sec-type="etymology" id="SECID0EDJAE"><title>Etymology.</title><p>This species is dedicated to Robert Jones, who collected the holotype, in recognition of his contribution to entomology in Mexico.</p></tp:treatment-sec><tp:treatment-sec><!--Section generated to contain objects referenced in tp:taxon-treatment.--><fig id="F2" position="float" orientation="portrait"><object-id xmlns:xlink="http://www.w3.org/1999/xlink" content-type="doi" xlink:type="simple">10.3897/zookeys.1000.56757.figure2</object-id><object-id xmlns:xlink="http://www.w3.org/1999/xlink" content-type="arpha" xlink:type="simple">142F18D2-1F18-5F7A-A07A-EED915837422</object-id><label>Figure 2.</label><caption><p>Dorsal, ventral and lateral view of two species of <italic><tp:taxon-name><tp:taxon-name-part taxon-name-part-type="genus" reg="Phrynidius">Phrynidius</tp:taxon-name-part></tp:taxon-name></italic><bold>A–C</bold><italic><tp:taxon-name><tp:taxon-name-part taxon-name-part-type="genus" reg="Phrynidius">Phrynidius</tp:taxon-name-part> <tp:taxon-name-part taxon-name-part-type="species" reg="jonesi">jonesi</tp:taxon-name-part></tp:taxon-name></italic> sp. nov., holotype male <bold>D–F</bold><italic><tp:taxon-name><tp:taxon-name-part taxon-name-part-type="genus" reg="Phrynidius">Phrynidius</tp:taxon-name-part> <tp:taxon-name-part taxon-name-part-type="species" reg="tuberculatus">tuberculatus</tp:taxon-name-part></tp:taxon-name></italic> sp. nov., holotype male. Scale bars: 2 mm.</p></caption><graphic xmlns:xlink="http://www.w3.org/1999/xlink" xlink:href="zookeys-1000-045-g002.jpg" position="float" orientation="portrait" xlink:type="simple" id="oo_482926.jpg"><uri content-type="original_file" xlink:type="simple">https://binary.pensoft.net/fig/482926</uri></graphic></fig></tp:treatment-sec></tp:taxon-treatment>
