# Supplementary material for: Four new species of Phrynidius Lacordaire (Coleoptera, Cerambycidae, Lamiinae) from Mexico with an identification key for the genus
Source: Zookeys. 2020 Dec 3;1000:45–57. doi: 10.3897/zookeys.1000.56757 (PMC7728726; doi:10.3897/zookeys.1000.56757)
Supplement: XML Treatment for Phrynidius tuberculatus [file zookeys.1000.56757-treatment4.xml]

<!DOCTYPE tp:taxon-treatment
  PUBLIC "-//TaxonX//DTD Taxonomic Treatment Publishing DTD v0 20100105//EN" "tax-treatment-NSO.dtd">
<tp:taxon-treatment xmlns:tp="http://www.plazi.org/taxpub"><tp:treatment-meta><kwd-group><label>Taxon classification</label><kwd><named-content xmlns:xlink="http://www.w3.org/1999/xlink" content-type="kingdom">Animalia</named-content></kwd><kwd><named-content xmlns:xlink="http://www.w3.org/1999/xlink" content-type="order">Coleoptera</named-content></kwd><kwd><named-content xmlns:xlink="http://www.w3.org/1999/xlink" content-type="family">Cerambycidae</named-content></kwd></kwd-group><mixed-citation publication-type="journal"><person-group><name><surname>Gutiérrez</surname><given-names>Nayeli</given-names></name><name><surname>Toledo-Hernández</surname><given-names>Víctor H.</given-names></name><name><surname>Noguera</surname><given-names>Felipe A.</given-names></name></person-group><article-title>Four new species of <italic><tp:taxon-name><tp:taxon-name-part taxon-name-part-type="genus" reg="Phrynidius">Phrynidius</tp:taxon-name-part></tp:taxon-name></italic> Lacordaire (<tp:taxon-name><tp:taxon-name-part taxon-name-part-type="order">Coleoptera</tp:taxon-name-part></tp:taxon-name>, <tp:taxon-name><tp:taxon-name-part taxon-name-part-type="family">Cerambycidae</tp:taxon-name-part></tp:taxon-name>, <tp:taxon-name><tp:taxon-name-part taxon-name-part-type="subfamily">Lamiinae</tp:taxon-name-part></tp:taxon-name>) from Mexico with an identification key for the genus</article-title><source>Zookeys</source><day>03</day><month>12</month><year>2020</year><volume>1000</volume><fpage>45</fpage><lpage>57</lpage><pub-id pub-id-type="doi">10.3897/zookeys.1000.56757</pub-id></mixed-citation></tp:treatment-meta><tp:nomenclature><tp:taxon-name><object-id xmlns:xlink="http://www.w3.org/1999/xlink" content-type="arpha" xlink:type="simple">5919FB02-C735-5C62-9032-EDA37E8215DA</object-id>
              <tp:taxon-name-part taxon-name-part-type="genus" reg="Phrynidius">Phrynidius</tp:taxon-name-part>
              <tp:taxon-name-part taxon-name-part-type="species" reg="tuberculatus">tuberculatus</tp:taxon-name-part>
              <object-id xmlns:xlink="http://www.w3.org/1999/xlink" content-type="zoobank" xlink:type="simple">http://zoobank.org/44281CF5-78E1-4CE1-B8F1-EB973069DE6B</object-id>
            </tp:taxon-name><tp:taxon-status xmlns:xlink="http://www.w3.org/1999/xlink" xlink:type="simple">sp. nov.</tp:taxon-status><xref ref-type="fig" rid="F2">Fig. 2D–F</xref></tp:nomenclature><tp:treatment-sec sec-type="type material" id="SECID0EUKAE"><title>Type material.</title><p>Holotype male: Mexico, Chiapas, Jaltenango, El Triunfo, 23-VIII-1996, Col V. H. Toledo. Approximate coordinates: <named-content xmlns:xlink="http://www.w3.org/1999/xlink" content-type="dwc:verbatimCoordinates" xlink:type="simple"><named-content content-type="geo-json" specific-use="{&#34;type&#34;:&#34;Point&#34;,&#34;coordinates&#34;:[-92.716667,15.866667]}" id="NCID0E4KAE" xlink:type="simple">15°52'N, 92°43'W</named-content></named-content>. COL.TIP-03714.</p></tp:treatment-sec><tp:treatment-sec sec-type="diagnosis" id="SECID0ECLAE"><title>Diagnosis.</title><p>This species can be recognized from other species of the genus by the very prominent, subconical, oblong mid tubercle on pronotum, and the prominent tubercles aligned in two rows on the elytra, with tubercles located on the posterior half, being the most prominent and pointed on apex. The remaining species of <italic><tp:taxon-name><tp:taxon-name-part taxon-name-part-type="genus" reg="Phrynidius">Phrynidius</tp:taxon-name-part></tp:taxon-name></italic> with prominent tubercles on the posterior half of the elytra have them with blunt, not pointed apex.</p></tp:treatment-sec><tp:treatment-sec sec-type="description" id="SECID0EPLAE"><title>Description.</title><p><bold><italic>Male holotype</italic>.</bold> Length: 8.9 mm; width: 5.2 mm. Form small, moderately robust; integument dark brown, except postclypeus, antennae (except scape), coxae and trochanters lighter brown; pubescence squamose, light brown, prostrate, dense, obscuring integument, with small, curved and recumbent scale-shaped setae interspersed. <italic>Head</italic> with frons longer than wide, slightly transversely convex, with basal margin beveled and medially angled; punctures coarse, deep, separated by twice their diameter; antennal tubercles low, contiguous basally, slightly separated distally; eye lobes widely separated on posterior margin, connected by two rows of ommatidia; lower eye lobes oval, wider than upper ones; genae convex, two times longer than length of lower eye lobes; anteclypeus narrow, glabrous, transversely convex; postclypeus narrow, longitudinally convex, with thin, short setae toward sides and scarce long setae interspersed; labrum with apical margin fringed with dense golden setae; antennae 0.99 times body length, with minute dense pubescence, partially obscuring integument, becoming finer to distal antennomeres, with short recumbent setae interspersed, scape thickened, slightly expanded to apex and slightly curved, antennomeres cylindrical, last antennomere slightly acuminate; antennal formula (ratio) based on length of the third antennomere: I = 1.10; II = 0.14; IV = 0.71; V = 0.42; VI = 0.38; VII = 0.38; VIII = 0.35; IX = 0.33; X = 0.33; XI = 0.42. <italic>Thorax</italic> Pronotum 1.32 times longer than wide; subcylindrical, with base slightly wider than apex; anterior margin oblique toward sides; posterior margin straight; parallel-sided with irregular margins; disc transversely convex; mid tubercle very prominent, subconical, oblong, extending from base of apical fifth to apex of basal fifth; punctures coarse, deep, contiguous-confluent, giving integument rough appearance; pubescence dense, obscuring integument. <italic>Prosternum</italic> length: 1.23 mm; width: 0.42 mm; short, depressed transversely in middle area; procoxal process arched, 0.6 times width of procoxae, apically widened, with posterior margin straight; mesosternum depressed, slightly transversely convex, short, 0.5 times width of mesocoxae; mesocoxal process oblique, curved, 0.5 times width of mesocoxae, longitudinally depressed on posterior half, slightly widened apically, with posterior margin angled inward, with punctures coarse, deep, giving integument rough appearance; metasternum short, slightly shorter than width of mesocoxae, with deep circular depression that comprises metasternum base and apex of first abdominal segment. <italic>Scutellum</italic> small, triangular, with glabrous apex, rounded, with small obtuse tubercle. <italic>Elytra</italic> humeral width: 1.92 mm; elytral length: 5.19 mm; 1.3 times longer than wide, oval-shaped, with narrowest area posteriorly; strongly convex; sides deflexed, oblique, forming angle of 130° with horizontal line of abdomen; basal margin straight, slightly oblique toward suture; apex rounded; with prominent tubercles aligned in two rows, one row on the disc, parallel to suture, which extend from base of first seventh to slightly behind middle part, the other row follows contour of elytral slope from base of first seventh to almost suture; first row consists of two discontinuous tubercles, first subconical and obtuse, second elongated and twice length of first, forming crest, second row consists of three conical and obtuse tubercles, the first separated from the other two by twice of its diameter, the other two more prominent of all, separated by space smaller than their diameter, slightly pointed, in addition, just back and to the sides of suture, one small and less prominent tubercle on each side, scattered between prominent tubercles, there are small, obtuse tubercles; punctures coarse, contiguous, moderately deep and evenly distributed (except on tubercles), giving integument rough appearance; pubescence dense, partially obscuring integument. <italic>Legs</italic> with femora clavate in apical half, with internal margin straight; tibiae straight with apex slightly widened; pubescence squamose and dense, obscuring most of integument and with scale-shaped setae uniformly interspersed, except tibiae that have glabrous apex, margined with golden, rigid and short setae; protibiae with sinus on the hind third; tarsi with pale and thin setae dorsally, not obscuring integument, and ventral pads with pale-yellow setae. <italic>Abdomen</italic> with segments transversely convex; first segment 1.1 times longer than second, third and fourth segments of the same length, each one 0.6 times length of second segment, last segment almost twice as long as second segment, with rounded apex, margined with long golden setae; pubescence dense, obscuring integument and scale-shaped setae uniformly interspersed.</p><fig id="F2" position="float" orientation="portrait"><object-id xmlns:xlink="http://www.w3.org/1999/xlink" content-type="doi" xlink:type="simple">10.3897/zookeys.1000.56757.figure2</object-id><object-id xmlns:xlink="http://www.w3.org/1999/xlink" content-type="arpha" xlink:type="simple">142F18D2-1F18-5F7A-A07A-EED915837422</object-id><label>Figure 2.</label><caption><p>Dorsal, ventral and lateral view of two species of <italic><tp:taxon-name><tp:taxon-name-part taxon-name-part-type="genus" reg="Phrynidius">Phrynidius</tp:taxon-name-part></tp:taxon-name></italic><bold>A–C</bold><italic><tp:taxon-name><tp:taxon-name-part taxon-name-part-type="genus" reg="Phrynidius">Phrynidius</tp:taxon-name-part> <tp:taxon-name-part taxon-name-part-type="species" reg="jonesi">jonesi</tp:taxon-name-part></tp:taxon-name></italic> sp. nov., holotype male <bold>D–F</bold><italic><tp:taxon-name><tp:taxon-name-part taxon-name-part-type="genus" reg="Phrynidius">Phrynidius</tp:taxon-name-part> <tp:taxon-name-part taxon-name-part-type="species" reg="tuberculatus">tuberculatus</tp:taxon-name-part></tp:taxon-name></italic> sp. nov., holotype male. Scale bars: 2 mm.</p></caption><graphic xmlns:xlink="http://www.w3.org/1999/xlink" xlink:href="zookeys-1000-045-g002.jpg" position="float" orientation="portrait" xlink:type="simple" id="oo_482926.jpg"><uri content-type="original_file" xlink:type="simple">https://binary.pensoft.net/fig/482926</uri></graphic></fig></tp:treatment-sec><tp:treatment-sec sec-type="etymology" id="SECID0EWNAE"><title>Etymology.</title><p>The name of this species refers to the conspicuous tubercles on the elytra.</p></tp:treatment-sec></tp:taxon-treatment>
